# Supplementary material for: Preoperative CT and survival data for patients undergoing resection of colorectal liver metastases
Source: Sci Data. 2024 Feb 6;11:172. doi: 10.1038/s41597-024-02981-2 (PMC10847495; doi:10.1038/s41597-024-02981-2)
Supplement: Supplementary file 1 — Supplementary Table 1 [file 41597_2024_2981_MOESM1_ESM.xlsx]

## Sheet: Sheet1
Supplementary Table 1: Descriptions of variables provided for each patient in the cohort (n=197).
Variable Name	Description	Values
Patient-ID	Patient-ID	character
De-identify Scout Name	De-identifed scout name	character
age	Age at Operation	Continuous numeric
sex	Sex	1 - Male | 2 - Female
major_comorbidity	Presence of Major Comorbidity	1 - Yes | 0 - No
body_mass_index	Body mass index at operation	Continuous numeric
node_positive_primary	Did the patient have positive lymph nodes?	1 - Yes | 0 - No
synchronous_crlm	Did patient have colon primary at operation?	1 - Yes | 0 - No
multiple_metastases	Did patient have more multiple metastases?	1 - Yes | 0 - No
clinrisk_score	Clinical Risk Score	0-5, -999 - N/A
clinrisk_stratified	Clinical risk score stratified	1 - (3,4,5 scores), 0 - (0, 1, 2), -999 - N/A
carcinoembryonic_antigen	Carcinoembryonic antigen test	Continuous numeric | -999 - not applicable
max_tumor_size	Maximum tumor size (cm)	Continuous numeric
bilobar_disease	Did patient have disease in multiple lobes?	1 - Yes | 0 - No
extrahep_disease	Did patient have presence of extrahepatic disease?	1 - Yes | 0 - No
chemo_before_liver_resection	Did the patient have chemo before liver surgery?	1 - Yes | 0 - No
preoperative_pve	Did patient receive portal vein embolization before surgery?	1 - Yes | 0 - No
steatosis_yesno	Did the patient have steatosis?	1 - Yes | 0 - No
presence_sinusoidal_dilata	Did the patient have hepatic sinusoidal dilatation?	1 - Yes | 0 - No
NASH_score	Non-alcoholic steatohepatitis score	Continuous numeric
NASH_yesno	Did the patient have non-alcoholic steatohepatitis?	1 - Yes | 0 - No
NASH_greater_4	Did patient have NASH 4 or greater?	1 - Yes | 0 - No
total_response_percent	Percentage of total response (in %)	Continuous numeric | -999 - not applicable
necrosis_percent	Percentage of tumor necrosis (in %)	Continuous numeric | -999 - not applicable
fibrosis_percent	Percentage of tumor fibrosis (in %)	Continuous numeric | -999 - not applicable
fibrosis_greater_40_percent	Did the patient have a fibrosis 40% or greater?	1 - Yes | 0 - No, | -999 - Unknown
mucin_percent	Percentage of tumor mucin (in %)	Continuous numeric | -999 - not applicable
overall_survival_months	Overall survival in months	Continuous numeric
vital_status	Patient Status for Overall Survival	1 - dead | 0 - alive
progression_or_recurrence	did the patient have any recurrence?	1 - Yes | 0 - No
months_to_DFS_progression	Disease free survival in months	Continuous numeric
vital_status_DFS	Patient status for disease free survival	1 - dead | 0 - alive
progression_or_recurrence_liveronly	Did the patient have a recurrence in the liver?	1 - Yes | 0 - No
months_to_liver_DFS_progression	Liver disease free survival in months	Continuous numeric
vital_status_liver_DFS	Patient status for liver disease free survival	1 - dead | 0 - alive
relevant_notes	Any relevant notes for the scans	character
